# Supplementary material for: Genome replication dynamics of a bacteriophage and its satellite reveal strategies for parasitism and viral restriction
Source: Nucleic Acids Res. 2019 Oct 31;48(1):249–63. doi: 10.1093/nar/gkz1005 (PMC7145576; doi:10.1093/nar/gkz1005)
Supplement: gkz1005_Supplemental_Files [file gkz1005_supplemental_files.zip]

Archive with 2 entries (2 files):
- Barth Supp tables revised.docx
- Supplementary figures 1-12.pdf
